# Supplementary material for: Genetic Analysis of Influenza A/H1N1pdm Strains Isolated in Bangladesh in Early 2020
Source: Trop Med Infect Dis. 2022 Feb 28;7(3):38. doi: 10.3390/tropicalmed7030038 (PMC8949303; doi:10.3390/tropicalmed7030038)
Supplement: Supplementary file 1 [file tropicalmed-07-00038-s001.zip]

Archive with 3 entries (3 files):
- Supplementary Figure S1.pdf
- Supplementary Tables 1-2.xlsx
- Supplementary Tables 3-6.xlsx
