# Supplementary material for: Genetic Analysis of Influenza A/H1N1pdm Strains Isolated in Bangladesh in Early 2020
Source: Trop Med Infect Dis. 2022 Feb 28;7(3):38. doi: 10.3390/tropicalmed7030038 (PMC8949303; doi:10.3390/tropicalmed7030038)
Supplement: Supplementary file 1 [file tropicalmed-07-00038-s001.zip › Supplementary Tables 1-2.xlsx]

## Sheet: Table S1
Table S1. Primers used for RT-PCR subtyping, realtime PCR, cDNA synthesis, and sequencing
	Target	Primer name	Primer sequence (5'–3')	Nucleotide position	Source
Subtyping RT-PCR	H1N1pdm NP	pdm-NP-SF04	CGCAGGCCAGATCAGTGT	1206–1223 A/California/04/09 FJ966083	CVI 18(2011)494-499
		pdm-NP-SF05	CGGATGTCCGTCCTTCATTG	1315–1296 A/California/04/09 FJ966083
	Sea H1N1 HA	Seasonal H1-HA1-1N	TGAGGGAGCAATTGAGTTCA	320–339 A/New Caledonia/20/99 EF566076.1
		Seasonal H1-HA1-1C	TGCCTCAAATATTATTGTGT	747–728 A/New Caledonia/20/99 EF566076.1
	H3N2 HA	Seasonal H3-HA3-5al	GAGCTGGTTCAGAGTTCCTC	197–216 A/Aichi/2/68 M55059.1
		Seasonal H3-HA3-3al	GTGACCTAAGGGAGGCATAATC	407–386 A/Aichi/2/68 M55059.1
Realtime PCR	Flu type A	Flu-A(M)-F	AAGACCAATYCTGTCACCTCTGA	-	JVM 144(2007)27-31
		Flu-A(M)-R	TCCTCGCTCACTGGGCA	-
cDNA synthesis	Universal	Unit12	AGCAAAAGCAGG	-	Arch Virol 146(2001)2275-2289
Sequencing	HA Fragment 1	pdmHA-I-MI3F	TGTAAAACGACGGCCAGTATGAAGGCAATACTAGTAG	1–19	JCV 68(2015)43-48
		pdmHA-I-MI3R	CAGGAAACAGCTATGACCGATCGGATGTATATTCTGAAATGG	940–922
	HA Fragment 2	pdmHA-II-MI3F	TGTAAAACGACGGCCAGTGATTGCAATACAACTTGTC	871–889
		pdmHA-II-MI3R	CAGGAAACAGCTATGACCTCATGCTTCTGA	1724–1712
	NA Fragment 1	pdmNA-I-MI3F	TGTAAAACGACGGCCAGTAGCAAAAGCAGGAG	(−20)–(−7)
		pdmNA-I-MI3R	CAGGAAACAGCTATGACCGTGATAATTAGGGGCATTC	823–807
	NA Fragment 2	pdmNA-II-MI3F	TGTAAAACGACGGCCAGTGACAGGCCTCATACAAGATCTTC	746–768
		pdmNA-II-MI3R	CAGGAAACAGCTATGACCAATTACTTGTCAATGG	1412–1397
	DNA sequencing primer	M13-F	TGTAAAACGACGGCCAGT	-
		M13-R	CAGGAAACAGCTATGACC	-

## Sheet: Table S2
Table S2. Data on the clinical specimens, and the immunochromatographic test, RT-PCR subtyping, quantitative real-time RT-PCR, and virus isolation results
Sample No.	Date of sample collection	Days after onset	Age (Y)	Gender	ICT kit	Subtyping RT-PCR			Realtime PCR		Virus Isolation	Designation in this manuscript	Strain name	Accession No.
						H1N1pdm	H3	Seasonal H1	Ct	Qty (FFU/mL)				HA	NA
9	18.01.2020	2	71	M	Influenza A	-	-	-	35.18	0.31	-
10	20.01.2020	1	2	F	Influenza A	+	-	-	24.44	4539.82	+	Bangladesh No. 10	A/Dhaka-EHD/1/2020	EPI1986952	EPI1986953
13	21.01.2020	3	14	M	Influenza A	-	-	-	34.87	0.41	-
15	22.01.2020	1	45	M	Influenza A	+	-	-	28.09	173.4	+	Bangladesh No. 15	A/Dhaka-EHD/2/2020	EPI1986977	EPI1986978
24	26.01.2020	1	32	F	Influenza A	-	-	-	34.9	0.4	-
26	27.01.2020	3	49	F	Influenza A	+	-	-	32.87	2.45	-
46	04.02.2020	0	17	M	Influenza A	+	-	-	26.86	523.36	+	Bangladesh No. 46	A/Dhaka-EHD/3/2020	EPI1986979	EPI1986980
47	04.02.2020	3	24	F	Influenza A	+	-	-	29.16	67.16	-
48	04.02.2020	1	3	M	Influenza A	+	-	-	26.36	811.89	-
49	05.02.2020	2	0.5	M	Influenza A	+	-	-	30.32	23.72	-
50	05.02.2020	7	28	M	Influenza A	+	-	-	32.57	3.2	-
51	05.02.2020	7	63	F	Influenza A	-	-	-	34.74	0.46	-
53	08.02.2020	1	3	M	Influenza A	+	-	-	24.97	2829.26	-
55	10.02.2020	2	31	M	Influenza A	+	-	-	29.64	43.53	-
56	10.02.2020	2	7	F	Influenza A	+	-	-	28.26	149.51	-
57	10.02.2020	1	2	M	Influenza A	+	-	-	30.26	25.14	-
58	11.02.2020	4	2	F	Influenza A	+	-	-	26.05	1078.62	-
59	12.02.2020	3	55	M	Influenza A	+	-	-	23.95	7004.17	+	Bangladesh No. 59	A/Dhaka-EHD/4/2020	EPI1986981	EPI1986982
60	12.02.2020	1	69	M	Influenza A	+	-	-	30.36	22.91	-
61	12.02.2020	4	1	M	Influenza A	+	-	-	29.15	67.52	-
62	12.02.2020	1	1	M	Influenza A	+	-	-	24.57	4033.75	-
